# Supplementary material for: The Phylogeny of Class B Flavoprotein Monooxygenases and the Origin of the YUCCA Protein Family
Source: Plants (Basel). 2020 Aug 25;9(9):1092. doi: 10.3390/plants9091092 (PMC7570161; doi:10.3390/plants9091092)
Supplement: Supplementary file 1 [file plants-09-01092-s001.zip]

Archive with 2 entries (2 files):
- Supplementary file 1.zip
- Supplementary file 2.pdf
